# Supplementary material for: The chicken chorioallantoic membrane model for isolation of CRISPR/cas9-based HSV-1 mutant expressing tumor suppressor p53
Source: PLoS One. 2023 Oct 20;18(10):e0286231. doi: 10.1371/journal.pone.0286231 (PMC10588894; doi:10.1371/journal.pone.0286231)
Supplement: S2 Table — (XLSX) [file pone.0286231.s004.xlsx]

## Sheet: Sheet1
	The sgRNA library targeting the specific regions within the UL39 gene of HSV-1
Rank	Target sequence	Genomic location	Strand	GC content (%)	Self-complementarity	MM0	MM1	MM2	MM3	Efficiency
1	ACTACATCTACGACACCCAGGGG	JN555585.1:88772	+	50	0	0	0	0	0	76.5
2	CTACATCTACGACACCCAGGGGG	JN555585.1:88773	+	55	0	0	0	0	0	75.44
3	CTTCTGGTCGTAGTCAAACGCGG	JN555585.1:89594	-	50	1	0	0	0	0	75.32
4	GAACAGGTTGGTGAACAGGGGGG	JN555585.1:89390	-	55	0	0	0	0	0	73.53
5	CTATGGCATTGTGCGCAGTGCGG	JN555585.1:88701	+	55	0	0	0	0	0	73.41
6	TCTCGGGCGTGAGTTCCAGGGGG	JN555585.1:87384	-	65	0	0	0	0	0	73.18
7	TCGCAAGGCGACCAACAGCGGGG	JN555585.1:89787	+	65	1	0	0	0	0	73.88
8	ATCTCAGGGAGTATGTGACGCGG	JN555585.1:87644	+	50	0	0	0	0	0	72.64
9	GTCCCCACCGAGGCCCTTGGGGG	JN555585.1:86866	+	75	0	0	0	0	0	71.19
10	CCTGAACAAACACATCGCCGAGG	JN555585.1:89109	+	55	0	0	0	0	0	70.82
11	CGCGTCTTTGAACATGACGAAGG	JN555585.1:88739	-	50	0	0	0	0	0	70.48
12	GAAGCTCTACCAGCACCTCGAGG	JN555585.1:88638	+	60	0	0	0	0	0	70.37
13	GGGTGTCGTAGATGTAGTGGCGG	JN555585.1:88767	-	55	0	0	0	0	0	70
14	TCCCCCGAATGCCACGACGGCGG	JN555585.1:86795	-	70	0	0	0	0	0	69.98
15	CGTCCGAGACGAACTCCGCGGGG	JN555585.1:86991	-	70	1	0	0	0	0	70.8
16	CTGGTCCACGCATATAAGCGCGG	JN555585.1:89734	+	55	0	0	0	0	0	69.63
17	GTTGCTGATCGACCTGTGTGCGG	JN555585.1:89616	+	55	0	0	0	0	0	68.54
18	TGGTGCAGTTGGAACCACATTGG	JN555585.1:86661	-	50	0	0	0	0	0	68.39
19	CGACGCCGGTGGTCCCTCAGCGG	JN555585.1:87234	+	75	0	0	0	0	0	68.29
20	GTGGACCAGAAGGCGGACCAGGG	JN555585.1:89720	-	65	1	0	0	0	0	69.22
21	TATATGCGTGGACCAGAAGGCGG	JN555585.1:89727	-	50	1	0	0	0	0	68.85
22	GGCCTCCAAGCGATCCAGTGGGG	JN555585.1:88839	+	65	1	0	0	0	0	68.36
23	TCGCCTTTACCGCATCCTGGGGG	JN555585.1:87705	+	60	1	0	0	0	0	67.99
24	GACTGTCCATCACCTCCAGGAGG	JN555585.1:89496	-	60	3	0	0	0	0	69.74
25	GATAGCAACTTTGTCCAATGTGG	JN555585.1:86647	+	40	1	0	0	0	0	67.48
26	ACTCACGCCCGAGAACGCGGAGG	JN555585.1:87393	+	70	0	0	0	0	0	66.42
27	AAAACAGGTCTGGCATCCAGAGG	JN555585.1:88509	-	50	2	0	0	0	0	68.39
28	GTTCACCAACCTGTTCAGCAAGG	JN555585.1:89397	+	50	0	0	0	0	0	65.69
29	TCGTTGCCGCGGGTGCACTGGGG	JN555585.1:88996	-	70	0	0	0	0	0	65.68
30	GACGTCCGAGATCTGCGCCGAGG	JN555585.1:89354	-	70	1	0	0	0	0	66.56
31	CGAGTCAAGGACCTTGAGGGCGG	JN555585.1:88337	-	60	2	0	0	0	0	67.56
32	GCGTCTTTGAACATGACGAAGGG	JN555585.1:88738	-	45	0	0	0	0	0	65.37
33	TGTGGATCAGACAGTCGTAATGG	JN555585.1:87870	-	45	1	0	0	0	0	66.31
34	GCTGGCCATTTCAACAGACGCGG	JN555585.1:86429	-	55	0	0	0	0	0	65.24
35	AAACAGGTCTGGCATCCAGAGGG	JN555585.1:88508	-	50	2	0	0	0	0	67.08
36	CTTCGTCATGTTCAAAGACGCGG	JN555585.1:88740	+	45	1	0	0	0	0	65.89
37	TTCCGACTCGGATGACTCGGAGG	JN555585.1:87027	+	60	5	0	0	0	0	69.78
38	AACTGCACCATGATCATCGACGG	JN555585.1:86674	+	45	0	0	0	0	0	64.59
39	CTCGCTGGCAGTACACGTGGTGG	JN555585.1:86565	-	65	0	0	0	0	0	64.57
40	CACGGGGCCATCTATCTGCAGGG	JN555585.1:87146	-	60	0	0	0	0	0	64.53
41	CCTGTATGTCACGGAGAAGGCGG	JN555585.1:89676	+	55	2	0	0	0	0	66.51
42	GAAAGCGCTCCCAGTGAAAGCGG	JN555585.1:89226	-	55	1	0	0	0	0	65.48
43	TGAACAGGTTGGTGAACAGGGGG	JN555585.1:89391	-	50	0	0	0	0	0	64.39
44	CGCCGACAGCAGCATCACCTCGG	JN555585.1:89126	-	65	0	0	0	0	0	64.36
45	GGTTCCCCCGAATGCCACGACGG	JN555585.1:86798	-	65	0	0	0	0	0	64.36
46	GGACACGCTTGGTTTCCTCGCGG	JN555585.1:87489	-	60	0	0	0	0	0	64.3
47	CACTACATCTACGACACCCAGGG	JN555585.1:88771	+	50	0	0	0	0	0	64.06
48	GACGGCCGACGTCCCCACCGAGG	JN555585.1:86856	+	80	2	0	0	0	0	66.01
49	CGTCTTTGAACATGACGAAGGGG	JN555585.1:88737	-	45	0	0	0	0	0	63.97
50	GTTGCTATCGCTGATGCGGTAGG	JN555585.1:86633	-	55	0	0	0	0	0	63.93
51	AAAGTACTCCAGCATGAGCGCGG	JN555585.1:87455	-	50	0	0	0	0	0	63.9
52	GGTCACCTTGCTGAACAGGTTGG	JN555585.1:89402	-	55	1	0	0	0	0	64.89
53	CAGCCCCCCTCGCCTCACGGAGG	JN555585.1:87528	+	80	2	0	0	0	0	65.89
54	GTACGATCTGGTGGTCGTAGAGG	JN555585.1:88110	-	55	0	0	0	0	0	63.81
55	ATACATGCCCTATTATCTCAGGG	JN555585.1:87630	+	35	0	0	0	0	0	63.76
56	CCTGTTCAGCAAGGTGACCCGGG	JN555585.1:89406	+	60	0	0	0	0	0	63.74
57	ATGTTTGTCACCGCAACGAAGGG	JN555585.1:86749	-	45	0	0	0	0	0	63.71
58	GCAATCGGCCCTGAAGTATGAGG	JN555585.1:87924	+	55	0	0	0	0	0	63.6
59	GTCGTCCGAGACGAACTCCGCGG	JN555585.1:86993	-	65	2	0	0	0	0	65.54
60	CCACTACATCTACGACACCCAGG	JN555585.1:88770	+	55	0	0	0	0	0	63.49
61	CCACAGCACACCGCACACGCTGG	JN555585.1:87888	+	70	0	0	0	0	0	63.45
62	CGCCGAACCCCATGACCTCGAGG	JN555585.1:88653	-	70	0	0	0	0	0	63.32
63	GAGGGCGGGCATGACGCTGGCGG	JN555585.1:88322	-	75	0	0	0	0	0	63.25
64	GCCCAAAGTCGTCCTCCGTGAGG	JN555585.1:87540	-	65	5	0	0	0	0	68.24
65	GTCGCTCGCCGACTTTCACGGGG	JN555585.1:88605	+	65	2	0	0	0	0	65.2
66	AACAGGGATGTACTACTGCAAGG	JN555585.1:89763	+	45	0	0	0	0	0	63.08
67	GTTCGCAAGGCGACCAACAGCGG	JN555585.1:89785	+	60	1	0	0	0	0	63.86
68	GGAACAACAGCCGCCACCCAGGG	JN555585.1:86912	-	65	0	0	0	0	0	62.85
69	CCACAAACAAGGCGACCCTGCGG	JN555585.1:88211	+	60	0	0	0	0	0	62.81
70	ACAGTCTCGACGCCAAGCAGTGG	JN555585.1:89513	+	60	0	0	0	0	0	62.73
71	CATGATCATCGACGGAGACGTGG	JN555585.1:86682	+	55	2	0	0	0	0	64.73
72	GACGTCTACCGGTACCCAGACGG	JN555585.1:86838	+	60	0	0	0	0	0	62.44
73	CTCCTCGGACGTGTCCGGCGGGG	JN555585.1:87078	+	75	2	0	0	0	0	64.27
74	GCAGATCTCGGACGTCAGCGAGG	JN555585.1:89361	+	65	2	0	0	0	0	64.16
75	GCGGGTGTACATCTGGAAGACGG	JN555585.1:87986	-	55	0	0	0	0	0	62.11
76	CGAGCGGACCGGCTCACCAGCGG	JN555585.1:87685	-	75	1	0	0	0	0	63.1
77	ACGGCGAGAAGAACGTCACATGG	JN555585.1:88556	+	55	1	0	0	0	0	62.98
78	GGGTCGACGGTACGATCTGGTGG	JN555585.1:88119	-	65	0	0	0	0	0	61.92
79	TGACTCGCTGGCAGTACACGTGG	JN555585.1:86568	-	60	0	0	0	0	0	61.88
80	CCAGCGAGTCAATGGCGTGATGG	JN555585.1:86580	+	60	0	0	0	0	0	61.82
81	GCTGGTGTCCCGGTCGAACAGGG	JN555585.1:88580	-	65	1	0	0	0	0	62.81
82	ACCGCCGTCGTGGCATTCGGGGG	JN555585.1:86794	+	70	0	0	0	0	0	61.65
83	CGACACACGGCGCCGCTCTGCGG	JN555585.1:86940	+	75	1	0	0	0	0	62.56
84	GGGGGATCCAGTCGGCCCCGCGG	JN555585.1:86976	+	80	2	0	0	0	0	63.51
85	TAGCGGGAAGCGCCTCCTGGAGG	JN555585.1:89484	+	70	2	0	0	0	0	63.5
86	ACGCGGTCTTGAATCGCCGGAGG	JN555585.1:89577	-	65	0	0	0	0	0	61.49
87	AGGTACACGCACGCGCCGGTCGG	JN555585.1:88393	-	70	0	0	0	0	0	61.47
88	GCATGCGCCACATCGCCCTGGGG	JN555585.1:88043	+	70	0	0	0	0	0	61.44
89	CAGATCTCGGACGTCAGCGAGGG	JN555585.1:89362	+	60	2	0	0	0	0	63.4
90	ATAAGCGCGGACTAAAAACAGGG	JN555585.1:89747	+	40	3	0	0	0	0	64.31
91	CGTTCTTCTCGCCGTCCAGGTGG	JN555585.1:88548	-	65	2	0	0	0	0	63.29
92	GATGGACGATCTCGGTGCAGAGG	JN555585.1:88815	-	60	0	0	0	0	0	61.16
93	GATGTTTGTCACCGCAACGAAGG	JN555585.1:86750	-	50	0	0	0	0	0	61.12
94	GCTTATATGCGTGGACCAGAAGG	JN555585.1:89730	-	50	0	0	0	0	0	60.98
95	TCCCACTCGCCCTCGTACCGCGG	JN555585.1:89260	-	70	0	0	0	0	0	60.79
96	TAGGGCATGTATGCGTTCGGCGG	JN555585.1:87619	-	55	1	0	0	0	0	61.79
97	CACCGCAACGAAGGGAGCGGGGG	JN555585.1:86741	-	70	0	0	0	0	0	60.76
98	TGCTCCACGGGCGACACACGGGG	JN555585.1:87162	-	70	0	0	0	0	0	60.61
99	CCCGCGGCAACGACAACCTGCGG	JN555585.1:89006	+	70	0	0	0	0	0	60.59
100	CGGGAGAGGATGCGGCTGGGCGG	JN555585.1:86451	-	75	1	0	0	0	0	61.57
101	ATCCATGACCCTGTATGTCACGG	JN555585.1:89667	+	45	1	0	0	0	0	61.56
102	TATGCGTTCGGCGGGACCGGAGG	JN555585.1:87610	-	70	0	0	0	0	0	60.49
103	GGCCGTGCTCCGGATGAAGGGGG	JN555585.1:88440	+	70	1	0	0	0	0	61.47
104	GTACTACTGCAAGGTTCGCAAGG	JN555585.1:89772	+	50	0	0	0	0	0	60.41
105	GCGGTCTTGAATCGCCGGAGGGG	JN555585.1:89575	-	65	0	0	0	0	0	60.35
106	GCTCGCCGACTTTCACGGGGAGG	JN555585.1:88608	+	70	2	0	0	0	0	62.33
107	GGAACTCACGCCCGAGAACGCGG	JN555585.1:87390	+	65	0	0	0	0	0	60.21
108	GTCAAGGGCGTCGTCGTACGTGG	JN555585.1:87101	-	65	0	0	0	0	0	60.09
109	TCTTGCGGCCGATCCCGCCGTGG	JN555585.1:87294	+	75	2	0	0	0	0	61.99
110	GGTCCCCAGGTTCAGCATGGCGG	JN555585.1:88142	-	65	0	0	0	0	0	59.81
111	AGGCCAAAAAGCCGGCGATGCGG	JN555585.1:88005	-	60	0	0	0	0	0	59.58
112	AAGTACTCCAGCATGAGCGCGGG	JN555585.1:87454	-	55	0	0	0	0	0	59.54
113	CGATCTGGTGGTCGTAGAGGCGG	JN555585.1:88107	-	60	1	0	0	0	0	60.53
114	GCCGCGGTACGAGGGCGAGTGGG	JN555585.1:89259	+	75	0	0	0	0	0	59.49
115	GAACCCCACGTCGCTCGGCGGGG	JN555585.1:86816	+	75	0	0	0	0	0	59.46
116	GGCCTCCTGTCCCCCAACCGGGG	JN555585.1:86486	-	75	2	0	0	0	0	61.4
117	TCGCAGCCACTCCTCAAAGGAGG	JN555585.1:87761	-	60	3	0	0	0	0	62.26
118	CACCGCACACGCTGGTCGAGCGG	JN555585.1:87896	+	70	0	0	0	0	0	59.14
119	GCGGTGACAAACATCGGAGCCGG	JN555585.1:86758	+	60	1	0	0	0	0	60.11
120	CAGGATGCGGTAAAGGCGAGCGG	JN555585.1:87701	-	60	1	0	0	0	0	60.08
121	ATCCCCCGCTCCCTTCGTTGCGG	JN555585.1:86739	+	65	0	0	0	0	0	59.07
122	TTCTCGGGCGTGAGTTCCAGGGG	JN555585.1:87385	-	60	0	0	0	0	0	59.05
123	TTGGCTATGGTCGACGTAGGGGG	JN555585.1:89645	-	55	0	0	0	0	0	59.02
124	GTCCTCCGAGTCATCCGAGTCGG	JN555585.1:87029	-	60	5	0	0	0	0	63.92
125	GCGTGTGGGTCTACCGCTGAGGG	JN555585.1:87247	-	65	0	0	0	0	0	58.87
126	CATCTACGACACCCAGGGGGCGG	JN555585.1:88776	+	65	0	0	0	0	0	58.86
127	CCTGCGGATCCGGACCCGGGAGG	JN555585.1:87738	+	80	4	0	0	0	0	62.8
128	ATGTCACGGAGAAGGCGGACGGG	JN555585.1:89681	+	60	3	0	0	0	0	61.73
129	CGTCCCCGCCGAGCGACGTGGGG	JN555585.1:86819	-	80	1	0	0	0	0	59.65
130	GTTGCTGGTGATGGCCCGCAGGG	JN555585.1:88226	-	65	0	0	0	0	0	58.61
131	TTTACCTAAAGCGTTTTGGCGGG	JN555585.1:87950	+	40	0	0	0	0	0	58.6
132	GGGAACCCCACGTCGCTCGGCGG	JN555585.1:86814	+	75	0	0	0	0	0	58.57
133	CTGAACAGGTTGGTGAACAGGGG	JN555585.1:89392	-	50	0	0	0	0	0	58.49
134	CCTCCCCGCTTCACCCTGGGTGG	JN555585.1:86899	+	75	0	0	0	0	0	58.49
135	CGACGCCAAGCAGTGGTCCGTGG	JN555585.1:89520	+	70	0	0	0	0	0	58.47
136	GCAGGTGCACCAGAACCCCCAGG	JN555585.1:87720	-	70	0	0	0	0	0	58.45
137	TTAGTCCGCGCTTATATGCGTGG	JN555585.1:89739	-	50	1	0	0	0	0	59.42
138	GGATCGCAGCCACTCCTCAAAGG	JN555585.1:87764	-	60	0	0	0	0	0	58.41
139	GAACTCCTCCCCGTGAAAGTCGG	JN555585.1:88613	-	55	2	0	0	0	0	60.4
140	CGCCTGATTCGCCACCTGGACGG	JN555585.1:88537	+	65	1	0	0	0	0	59.37
141	TATGTCACGGAGAAGGCGGACGG	JN555585.1:89680	+	55	2	0	0	0	0	60.31
142	CCTTGACTCCGATTCGTCATCGG	JN555585.1:87117	+	50	2	0	0	0	0	60.2
143	TGGGGGTTCTGGTGCACCTGCGG	JN555585.1:87722	+	65	0	0	0	0	0	58.06
144	ATTGCTCCACGGGCGACACACGG	JN555585.1:87164	-	60	0	0	0	0	0	57.89
145	CTGCACCGAGATCGTCCATCCGG	JN555585.1:88818	+	60	0	0	0	0	0	57.89
146	CGATGACGAATCGGAGTCAAGGG	JN555585.1:87116	-	50	2	0	0	0	0	59.84
147	CATCCTCTCCCGTCGAAGCGCGG	JN555585.1:86462	+	65	0	0	0	0	0	57.8
148	TGACTCGGAGGACACGGACTCGG	JN555585.1:87039	+	60	6	0	0	0	0	63.79
149	CAAAGTTGCTATCGCTGATGCGG	JN555585.1:86637	-	45	1	0	0	0	0	58.79
150	CCCCCGCCATGCTGAACCTGGGG	JN555585.1:88139	+	70	0	0	0	0	0	57.7
151	GACCCTCCCAGCCTCCACCCTGG	JN555585.1:89703	+	75	2	0	0	0	0	59.66
152	GTTCTCGGGCGTGAGTTCCAGGG	JN555585.1:87386	-	60	0	0	0	0	0	57.61
153	CGGCCTCCAAGCGATCCAGTGGG	JN555585.1:88838	+	65	1	0	0	0	0	58.57
154	CATCAGCACGCACGCCTGCACGG	JN555585.1:88937	-	65	0	0	0	0	0	57.52
155	GCAGTACACGTGGTGGCCGTGGG	JN555585.1:86558	-	65	2	0	0	0	0	59.5
156	GACCAGAAGGCGGACCAGGGTGG	JN555585.1:89717	-	70	1	0	0	0	0	58.36
157	CGCCGAGGTGATGCTGCTGTCGG	JN555585.1:89124	+	65	0	0	0	0	0	57.25
158	CGTGCGTGTACCTGGAGCCGTGG	JN555585.1:88403	+	70	1	0	0	0	0	58.22
159	GCGCCGCCACCAGCGAGTCAAGG	JN555585.1:88350	-	75	1	0	0	0	0	58.19
160	ACATCGCCCTGGGGCGAGAGGGG	JN555585.1:88052	+	70	3	0	0	0	0	59.9
161	GACCCTGTATGTCACGGAGAAGG	JN555585.1:89673	+	55	2	0	0	0	0	58.84
162	CACATGGACCCTGTTCGACCGGG	JN555585.1:88572	+	60	1	0	0	0	0	57.82
163	TGTCACCGCAACGAAGGGAGCGG	JN555585.1:86744	-	60	1	0	0	0	0	57.75
164	CGCACACGCTGGTCGAGCGGGGG	JN555585.1:87899	+	75	1	0	0	0	0	57.75
165	ACCAGCACCTCGAGGTCATGGGG	JN555585.1:88646	+	60	1	0	0	0	0	57.71
166	CGCCTTCTCCGTGACATACAGGG	JN555585.1:89675	-	55	2	0	0	0	0	58.65
167	CAGGGAGTATGTGACGCGGCTGG	JN555585.1:87648	+	65	0	0	0	0	0	56.57
168	GTGCAGGCGTTTAACGACTCCGG	JN555585.1:88291	+	55	2	0	0	0	0	58.56
169	GCTGAACAGGTTGGTGAACAGGG	JN555585.1:89393	-	50	0	0	0	0	0	56.55
170	TTCAGCAAGGTGACCCGGGACGG	JN555585.1:89410	+	60	0	0	0	0	0	56.43
171	CGCCAGAGCATGATGAAACACGG	JN555585.1:89290	+	50	0	0	0	0	0	56.4
172	TGGCCCGGGACGACGCGGAGGGG	JN555585.1:87314	+	80	2	0	0	0	0	58.39
173	AGCCGTGGCACACCGACGTGCGG	JN555585.1:88418	+	70	1	0	0	0	0	57.34
174	CTCGGATGACTCGGAGGACACGG	JN555585.1:87033	+	60	4	0	0	0	0	60.26
175	GACGTCCCCGCCGAGCGACGTGG	JN555585.1:86821	-	80	0	0	0	0	0	56.2
176	ATGGCCCCGTGTGTCGCCCGTGG	JN555585.1:87158	+	75	0	0	0	0	0	56.08
177	ATCTCCCAGAAAGCGCGCCACGG	JN555585.1:87416	-	60	0	0	0	0	0	56.02
178	GGCAGACGTTTGACTTTGGGCGG	JN555585.1:88904	+	55	1	0	0	0	0	57.01
179	GACCCCCTTCATCCGGAGCACGG	JN555585.1:88442	-	65	1	0	0	0	0	56.82
180	GGATTGGCTATGGTCGACGTAGG	JN555585.1:89648	-	55	2	0	0	0	0	57.78
181	TCCATGGGAATCGGCATGCAGGG	JN555585.1:89029	+	55	1	0	0	0	0	56.69
182	TGCCATCCTCGCCCGCAACGGGG	JN555585.1:88254	+	70	0	0	0	0	0	55.64
183	CGTTTAACGACTCCGGCCCCGGG	JN555585.1:88298	+	65	2	0	0	0	0	57.51
184	GTCTACCGCTGAGGGACCACCGG	JN555585.1:87239	-	65	0	0	0	0	0	55.4
185	CGCGGTCTTGAATCGCCGGAGGG	JN555585.1:89576	-	65	0	0	0	0	0	55.35
186	GTTGTTCCTGTCGCGACACACGG	JN555585.1:86927	+	55	1	0	0	0	0	56.31
187	GTTTACCAGGTAGCAGCTGGAGG	JN555585.1:88178	-	55	2	0	0	0	0	57.25
188	ATCGACGGAGACGTGGTGCGCGG	JN555585.1:86689	+	65	2	0	0	0	0	57.12
189	GCCATCCTCGCCCGCAACGGGGG	JN555585.1:88255	+	75	0	0	0	0	0	55.07
190	CTCCAGGTACACGCACGCGCCGG	JN555585.1:88397	-	70	0	0	0	0	0	54.99
191	TCACATGGACCCTGTTCGACCGG	JN555585.1:88571	+	55	1	0	0	0	0	55.91
192	AAGGGCCTCGGTGGGGACGTCGG	JN555585.1:86861	-	70	0	0	0	0	0	54.91
193	TGCTTTCCGACAAGACGCCCGGG	JN555585.1:86603	+	60	0	0	0	0	0	54.89
194	CAAGGTCCTTGACTCGCTGGTGG	JN555585.1:88344	+	60	3	0	0	0	0	57.87
195	CTTTTGCCGGTGCGCCCGCGAGG	JN555585.1:87474	+	75	0	0	0	0	0	54.86
196	CCCCAGCGCAGCCACCCAGGGGG	JN555585.1:86514	+	80	1	0	0	0	0	55.83
197	CTACACCTCCAGCTGCTACCTGG	JN555585.1:88173	+	60	0	0	0	0	0	54.81
198	GCACCAGAACCCCCAGGATGCGG	JN555585.1:87714	-	65	0	0	0	0	0	54.76
199	CGGCGAGCAGATACCCATCCAGG	JN555585.1:88671	+	65	0	0	0	0	0	54.76
200	GGGGGGGAGGGGGATCCAGTCGG	JN555585.1:86968	+	75	0	0	0	0	0	54.7
201	CGCTGAGGGACCACCGGCGTCGG	JN555585.1:87233	-	75	0	0	0	0	0	54.7
202	ACGTCTGCCTGGAGACGCATCGG	JN555585.1:88890	-	60	0	0	0	0	0	54.61
203	CACAAACAAGGCGACCCTGCGGG	JN555585.1:88212	+	60	0	0	0	0	0	54.6
204	GCGGGTCCCCAGGTTCAGCATGG	JN555585.1:88145	-	70	1	0	0	0	0	55.58
205	CCCCAACACGCTCCTGCTAAAGG	JN555585.1:89445	+	60	0	0	0	0	0	54.57
206	CTGCTACCTGGTAAACCCCCAGG	JN555585.1:88185	+	60	1	0	0	0	0	55.49
207	GTGTACTGCCAGCGAGTCAATGG	JN555585.1:86572	+	55	0	0	0	0	0	54.39
208	GCTTAAAGTGGTTGAAGGGACGG	JN555585.1:89184	-	45	0	0	0	0	0	54.32
209	AGGCGCTTGAAAAACAGGTCTGG	JN555585.1:88519	-	50	0	0	0	0	0	54.29
210	TCCCCAGGTTCAGCATGGCGGGG	JN555585.1:88140	-	65	0	0	0	0	0	54.22
211	GTCCGAGATCTGCGCCGAGGCGG	JN555585.1:89351	-	70	2	0	0	0	0	56.21
212	TTTTACCTAAAGCGTTTTGGCGG	JN555585.1:87949	+	35	0	0	0	0	0	54.14
213	GACGCCCGGCCGCGGTACGAGGG	JN555585.1:89251	+	80	0	0	0	0	0	54.12
214	GGTCCTTGACTCGCTGGTGGCGG	JN555585.1:88347	+	65	1	0	0	0	0	55.05
215	GGCCATTTCAACAGACGCGGCGG	JN555585.1:86426	-	60	0	0	0	0	0	54.03
216	CTCGCCTTTACCGCATCCTGGGG	JN555585.1:87704	+	60	1	0	0	0	0	55.01
217	AAAGTCGGCGAGCGACATGCTGG	JN555585.1:88598	-	60	1	0	0	0	0	54.99
218	ATTGGCTATGGTCGACGTAGGGG	JN555585.1:89646	-	50	1	0	0	0	0	54.93
219	GCTGGGCCTCTTCGCCGGCGAGG	JN555585.1:88464	-	80	2	0	0	0	0	55.92
220	GCCGCTCTGCGGTATTCGGGGGG	JN555585.1:86951	+	70	1	0	0	0	0	54.91
221	TCGACGGAGACGTGGTGCGCGGG	JN555585.1:86690	+	70	2	0	0	0	0	55.89
222	GGCCCCGCCGGACACGTCCGAGG	JN555585.1:87080	-	85	2	0	0	0	0	55.88
223	CGTCTGCCTGGAGACGCATCGGG	JN555585.1:88889	-	65	0	0	0	0	0	53.85
224	CCCACACGCGCCGACGCCAGAGG	JN555585.1:87261	+	80	0	0	0	0	0	53.75
225	CCGGCCTCCAAGCGATCCAGTGG	JN555585.1:88837	+	70	1	0	0	0	0	54.73
226	GCCGCCAAAGACCCCGCTGTTGG	JN555585.1:89798	-	70	1	0	0	0	0	54.73
227	GTGGTGGCCGTGGGCGAGAGGGG	JN555585.1:86549	-	75	1	0	0	0	0	54.62
228	GCATGACGCTGGCGGTCCCGGGG	JN555585.1:88314	-	75	1	0	0	0	0	54.56
229	TTCGTTGCGGTGACAAACATCGG	JN555585.1:86752	+	45	0	0	0	0	0	53.56
230	GCTTCTCAACTACGCGCTCGTGG	JN555585.1:87561	+	60	0	0	0	0	0	53.55
231	CAGGGTCGCCTTGTTTGTGGTGG	JN555585.1:88208	-	60	0	0	0	0	0	53.54
232	CTGGGCCAGGATCACCAGCTGGG	JN555585.1:87839	-	65	1	0	0	0	0	54.49
233	AGGGCATGTATGCGTTCGGCGGG	JN555585.1:87618	-	60	1	0	0	0	0	54.45
234	CCGGTCGTCCGATTCCGACTCGG	JN555585.1:87015	+	65	1	0	0	0	0	54.44
235	CAAACGCGGTCTTGAATCGCCGG	JN555585.1:89580	-	55	0	0	0	0	0	53.4
236	CGCCGTGGCCCGGGACGACGCGG	JN555585.1:87309	+	85	1	0	0	0	0	54.35
237	CCGCACACGCTGGTCGAGCGGGG	JN555585.1:87898	+	75	1	0	0	0	0	54.32
238	CTGCGCTTAAAGTGGTTGAAGGG	JN555585.1:89188	-	45	0	0	0	0	0	53.31
239	GTCGTCGTACGTGGCCCCGCCGG	JN555585.1:87092	-	75	0	0	0	0	0	53.3
240	GCCGTGCCCGTTCCCAGACGTGG	JN555585.1:87352	-	75	1	0	0	0	0	54.25
241	CAGCGAGTCAAGGACCTTGAGGG	JN555585.1:88340	-	55	3	0	0	0	0	56.23
242	AGTGCCATCCTCGCCCGCAACGG	JN555585.1:88252	+	65	0	0	0	0	0	52.96
243	CCCCCAGGCCACCACAAACAAGG	JN555585.1:88200	+	65	0	0	0	0	0	52.89
244	GGGCCGTGCTCCGGATGAAGGGG	JN555585.1:88439	+	70	1	0	0	0	0	53.84
245	GAAGCGCGGGCCCCGGTTGGGGG	JN555585.1:86476	+	80	1	0	0	0	0	53.76
246	TGAGGAGTGGCTGCGATCCAAGG	JN555585.1:87768	+	60	0	0	0	0	0	52.75
247	TTCCGTCAGGCCAAAATCCAGGG	JN555585.1:87797	-	50	1	0	0	0	0	53.75
248	CTCCGTGACATACAGGGTCATGG	JN555585.1:89669	-	55	1	0	0	0	0	53.74
249	AACTGGAACGCACGTTTAGCGGG	JN555585.1:89468	+	50	1	0	0	0	0	53.69
250	CGGGCGCCCCCAGGACCCGGGGG	JN555585.1:86709	+	90	2	0	0	0	0	54.66
251	GGCCGCGGTACGAGGGCGAGTGG	JN555585.1:89258	+	80	0	0	0	0	0	52.6
252	GGGGCGAGAGGGGTCGTGGTGGG	JN555585.1:88062	+	75	0	0	0	0	0	52.58
253	TATGGTCGACGTAGGGGGCGCGG	JN555585.1:89640	-	65	0	0	0	0	0	52.57
254	ATAGCCCGATGCCCCCGTTGCGG	JN555585.1:88266	-	65	1	0	0	0	0	53.57
255	TCCCAGGTTGCAGACCCCACTGG	JN555585.1:88853	-	65	0	0	0	0	0	52.52
256	TGGATCGCTTGGAGGCCGGATGG	JN555585.1:88833	-	65	1	0	0	0	0	53.52
257	GTCGTCCTCCGTGAGGCGAGGGG	JN555585.1:87533	-	70	5	0	0	0	0	57.51
258	GTCGTAATGGTCCAGAGCCTGGG	JN555585.1:87857	-	55	2	0	0	0	0	54.5
259	GACCCCACTGGATCGCTTGGAGG	JN555585.1:88841	-	65	0	0	0	0	0	52.48
260	GAGTCAAGGACCTTGAGGGCGGG	JN555585.1:88336	-	60	2	0	0	0	0	54.37
261	CGACGGGAGAGGATGCGGCTGGG	JN555585.1:86454	-	70	1	0	0	0	0	53.31
262	GGAGGCCGGATGGACGATCTCGG	JN555585.1:88823	-	65	0	0	0	0	0	52.29
263	GGTCCCGGGGCAAACATCCAGGG	JN555585.1:87197	-	65	0	0	0	0	0	52.25
264	ACAGGGTCATGGATTGGCTATGG	JN555585.1:89658	-	50	2	0	0	0	0	54.21
265	CGCGTCGTCCCGGGCCACGGCGG	JN555585.1:87308	-	85	1	0	0	0	0	53.2
266	ACCAACAGCGGGGTCTTTGGCGG	JN555585.1:89797	+	60	1	0	0	0	0	53.12
267	CTCGGTGCAGAGGTTGGAGCCGG	JN555585.1:88805	-	65	0	0	0	0	0	52.06
268	CGGCATGCAGGGCCTGCACACGG	JN555585.1:89040	+	70	4	0	0	0	0	55.99
269	GGGGGTCCTCGCCGGCGAAGAGG	JN555585.1:88458	+	80	1	0	0	0	0	52.98
270	GGCGCGGTGTCATTGCTCCACGG	JN555585.1:87175	-	65	0	0	0	0	0	51.89
271	GCCTCCTCGGACGTGTCCGGCGG	JN555585.1:87076	+	75	3	0	0	0	0	54.88
272	CGCACGCCTGCACGGCGTCGCGG	JN555585.1:88929	-	80	2	0	0	0	0	53.86
273	TCTGGTGGTCGTAGAGGCGGTGG	JN555585.1:88104	-	65	1	0	0	0	0	52.85
274	ACCTGTTCAGCAAGGTGACCCGG	JN555585.1:89405	+	55	1	0	0	0	0	52.83
275	ATCGGCCGCAAGACCAGCGCCGG	JN555585.1:87284	-	70	0	0	0	0	0	51.83
276	GAGTTCCAGGGGGACGGGGTAGG	JN555585.1:87374	-	70	0	0	0	0	0	51.81
277	TGACATACAGGGTCATGGATTGG	JN555585.1:89664	-	45	0	0	0	0	0	51.59
278	AGCTGGAGGTGTAGTAGTTGCGG	JN555585.1:88164	-	50	0	0	0	0	0	51.55
279	CGGTCTTGAATCGCCGGAGGGGG	JN555585.1:89574	-	65	0	0	0	0	0	51.45
280	CGAGACTGTCCATCACCTCCAGG	JN555585.1:89499	-	60	1	0	0	0	0	52.39
281	CGTCCTCCGTGAGGCGAGGGGGG	JN555585.1:87531	-	75	5	0	0	0	0	56.37
282	GGCCCGCGCTTCGACGGGAGAGG	JN555585.1:86465	-	80	0	0	0	0	0	51.36
283	GGGGCAAACATCCAGGGGCGCGG	JN555585.1:87191	-	70	0	0	0	0	0	51.21
284	CAACGCGCTGTGCGTTCGCGGGG	JN555585.1:89160	+	70	3	0	0	0	0	54.2
285	AATCGCCGGAGGGGGTGGGTGGG	JN555585.1:89566	-	70	0	0	0	0	0	51.11
286	GGTTCAAGCCGCTGGTGAGCCGG	JN555585.1:87677	+	65	1	0	0	0	0	52.09
287	ACCGCAGGTTGTCGTTGCCGCGG	JN555585.1:89007	-	65	0	0	0	0	0	51.07
288	GTGGCTGCGATCCAAGGAAGTGG	JN555585.1:87774	+	60	0	0	0	0	0	51.05
289	CCCACGCCCCAGTGCACCCGCGG	JN555585.1:88990	+	80	0	0	0	0	0	50.95
290	CTTAAAGTGGTTGAAGGGACGGG	JN555585.1:89183	-	45	0	0	0	0	0	50.84
291	GACCGCCGTCGTGGCATTCGGGG	JN555585.1:86793	+	70	0	0	0	0	0	50.83
292	TGCCGATTCCCATGGACCGCAGG	JN555585.1:89022	-	65	0	0	0	0	0	50.81
293	CCCATCCAGGAGCTGGCCTATGG	JN555585.1:88684	+	65	2	0	0	0	0	52.81
294	GCTCGCGAAGCCTTTCCGTCAGG	JN555585.1:87810	-	65	2	0	0	0	0	52.78
295	ACACGGGGCCATCTATCTGCAGG	JN555585.1:87147	-	60	0	0	0	0	0	50.75
296	GCCACGTCTGGGAACGGGCACGG	JN555585.1:87351	+	70	1	0	0	0	0	51.73
297	ATCCAGCCCCAGCTTCAGGCAGG	JN555585.1:89063	-	65	1	0	0	0	0	51.72
298	GAACCCCCAGGATGCGGTAAAGG	JN555585.1:87708	-	60	0	0	0	0	0	50.7
299	TTGCTCCACGGGCGACACACGGG	JN555585.1:87163	-	65	0	0	0	0	0	50.69
300	GCACGGGAGCGCCTGCGCCACGG	JN555585.1:89537	-	80	1	0	0	0	0	51.68
301	TGCGGTAAAGGCGAGCGGACCGG	JN555585.1:87696	-	65	1	0	0	0	0	51.67
302	CGGCCCCGCGGAGTTCGTCTCGG	JN555585.1:86988	+	75	1	0	0	0	0	51.66
303	GCCGTGGCACACCGACGTGCGGG	JN555585.1:88419	+	75	1	0	0	0	0	51.58
304	CGTCCCCACCGAGGCCCTTGGGG	JN555585.1:86865	+	75	0	0	0	0	0	50.55
305	AAACCAAGCGTGTCCCCCCCAGG	JN555585.1:87497	+	65	0	0	0	0	0	50.47
306	GCCATTTCAACAGACGCGGCGGG	JN555585.1:86425	-	60	0	0	0	0	0	50.43
307	GCCTTGTTTGTGGTGGCCTGGGG	JN555585.1:88201	-	60	0	0	0	0	0	50.43
308	GGAGTCATCCGATGACGAATCGG	JN555585.1:87125	-	50	5	0	0	0	0	55.43
309	CAACGACAACCTGCGGTCCATGG	JN555585.1:89013	+	60	0	0	0	0	0	50.4
310	TTCAGCATGGCGGGGGTCGACGG	JN555585.1:88132	-	65	0	0	0	0	0	50.35
311	CAGATGTACACCCGCATCGCCGG	JN555585.1:87994	+	60	1	0	0	0	0	51.33
312	AAGCGCAGCATGTATCGCGCCGG	JN555585.1:89203	+	60	1	0	0	0	0	51.29
313	GCCCGCACGTCGGTGTGCCACGG	JN555585.1:88420	-	75	1	0	0	0	0	51.27
314	AGAGGCCGGCGCTGGTCTTGCGG	JN555585.1:87279	+	70	0	0	0	0	0	50.25
315	AGGAACAACAGCCGCCACCCAGG	JN555585.1:86913	-	65	0	0	0	0	0	50.11
316	ACACGGCCTGCCTGAAGCTGGGG	JN555585.1:89057	+	65	3	0	0	0	0	53.03
317	GACCAGGGTGGAGGCTGGGAGGG	JN555585.1:89705	-	70	2	0	0	0	0	52.03
318	GTAAAACTCCTCATACTTCAGGG	JN555585.1:87932	-	35	0	0	0	0	0	50.01
319	AGGGGGCGCGGTCCGCACACAGG	JN555585.1:89628	-	80	3	0	0	0	0	53.01
320	GGGAGGCCTCCTTTGAGGAGTGG	JN555585.1:87755	+	65	5	0	0	0	0	54.97
321	TAATAGGGCATGTATGCGTTCGG	JN555585.1:87622	-	40	1	0	0	0	0	50.89
322	CGCGTGTGGGTCTACCGCTGAGG	JN555585.1:87248	-	70	0	0	0	0	0	49.77
323	GCGTTTTGGCGGGCACTACATGG	JN555585.1:87960	+	60	0	0	0	0	0	49.77
324	GCGCGGTGTCATTGCTCCACGGG	JN555585.1:87174	-	65	0	0	0	0	0	49.74
325	CGGCAGCCCCCCTCGCCTCACGG	JN555585.1:87525	+	80	2	0	0	0	0	51.71
326	ACCCCCGCCATGCTGAACCTGGG	JN555585.1:88138	+	65	0	0	0	0	0	49.64
327	TATGTGACGCGGCTGGTCAACGG	JN555585.1:87655	+	55	1	0	0	0	0	50.59
328	GATACATGCTGCGCTTAAAGTGG	JN555585.1:89196	-	45	0	0	0	0	0	49.58
329	CGATTCCGACTCGGATGACTCGG	JN555585.1:87024	+	55	4	0	0	0	0	53.49
330	GGCCGTGTTTCATCATGCTCTGG	JN555585.1:89292	-	55	0	0	0	0	0	49.29
331	TCGTCCTCCGTGAGGCGAGGGGG	JN555585.1:87532	-	70	5	0	0	0	0	54.27
332	GAACTGGAACGCACGTTTAGCGG	JN555585.1:89467	+	50	1	0	0	0	0	50.24
333	GCTTTCCGGACGCCCGGCCGCGG	JN555585.1:89243	+	80	3	0	0	0	0	52.22
334	AACATCGGAGCCGGCAGCGACGG	JN555585.1:86767	+	65	2	0	0	0	0	51.17
335	ATCCTCTCCCGTCGAAGCGCGGG	JN555585.1:86463	+	65	0	0	0	0	0	49.08
336	CACGTCTCCGTCGATGATCATGG	JN555585.1:86681	-	55	2	0	0	0	0	51.03
337	CGCCGCTCTGCGGTATTCGGGGG	JN555585.1:86950	+	70	1	0	0	0	0	49.91
338	ATCGCTGATGCGGTAGGACGCGG	JN555585.1:86627	-	60	0	0	0	0	0	48.9
339	GAAGATATTGTCGCAGCGCTGGG	JN555585.1:88481	-	50	0	0	0	0	0	48.87
340	AACGACAACCTGCGGTCCATGGG	JN555585.1:89014	+	55	0	0	0	0	0	48.79
341	GCCCTGCATGCCGATTCCCATGG	JN555585.1:89030	-	65	1	0	0	0	0	49.78
342	TCGTCCGAGACGAACTCCGCGGG	JN555585.1:86992	-	65	1	0	0	0	0	49.76
343	CGCCCCTGGATGTTTGCCCCGGG	JN555585.1:87194	+	70	0	0	0	0	0	48.7
344	GGGAGCGCTTTCCGGACGCCCGG	JN555585.1:89237	+	75	2	0	0	0	0	50.65
345	GAACATGACGAAGGGGCTCCCGG	JN555585.1:88730	-	60	1	0	0	0	0	49.59
346	CGGGGGAACCCCACGTCGCTCGG	JN555585.1:86811	+	75	2	0	0	0	0	50.57
347	GCCCCAGCGCAGCCACCCAGGGG	JN555585.1:86513	+	80	1	0	0	0	0	49.36
348	CGGATGAAGGGGGTCCTCGCCGG	JN555585.1:88450	+	70	1	0	0	0	0	49.27
349	CGAGCGACATGCTGGTGTCCCGG	JN555585.1:88590	-	65	2	0	0	0	0	50.19
350	GGCCCTGGATTTTGGCCTGACGG	JN555585.1:87795	+	60	2	0	0	0	0	50.18
351	CGTGCAGGCGTGCGTGCTGATGG	JN555585.1:88938	+	70	0	0	0	0	0	48.16
352	ACCGGGGCCCGCGCTTCGACGGG	JN555585.1:86470	-	80	1	0	0	0	0	49.09
353	CCGACGTGCGGGCCGTGCTCCGG	JN555585.1:88430	+	80	0	0	0	0	0	48.07
354	TGGATTTTGGCCTGACGGAAAGG	JN555585.1:87800	+	50	3	0	0	0	0	51.02
355	TGCGCAGTGCGGCCACGACCGGG	JN555585.1:88712	+	75	1	0	0	0	0	49.01
356	GGGCCAGATTCACGCTTCCCAGG	JN555585.1:88869	-	65	0	0	0	0	0	47.96
357	GACGATCTCGGTGCAGAGGTTGG	JN555585.1:88811	-	60	0	0	0	0	0	47.91
358	GCAGAGGTTGGAGCCGGCGATGG	JN555585.1:88799	-	70	0	0	0	0	0	47.9
359	CAATGCCATAGGCCAGCTCCTGG	JN555585.1:88689	-	60	2	0	0	0	0	49.9
360	ACTCCTCAAAGGAGGCCTCCCGG	JN555585.1:87753	-	60	3	0	0	0	0	50.83
361	TCGGACCCCCGGCCACGTCTGGG	JN555585.1:87340	+	75	2	0	0	0	0	49.83
362	TTCGCAAGGCGACCAACAGCGGG	JN555585.1:89786	+	60	1	0	0	0	0	48.78
363	CCCCGCTTCACCCTGGGTGGCGG	JN555585.1:86902	+	75	2	0	0	0	0	49.75
364	GGGCCCCCAAGGGCCTCGGTGGG	JN555585.1:86869	-	80	1	0	0	0	0	48.74
365	GGTCAACGGGTTCAAGCCGCTGG	JN555585.1:87669	+	65	2	0	0	0	0	49.69
366	TGTAGTAGTTGCGGGTCCCCAGG	JN555585.1:88155	-	60	1	0	0	0	0	48.67
367	ACAATATCTTCAGCGCCCTCTGG	JN555585.1:88493	+	50	0	0	0	0	0	47.62
368	GCCATAGGCCAGCTCCTGGATGG	JN555585.1:88685	-	65	2	0	0	0	0	49.58
369	CGACAAACTGGCTGTTGCGCAGG	JN555585.1:89313	-	60	1	0	0	0	0	48.57
370	GTCGATGATCATGGTGCAGTTGG	JN555585.1:86672	-	50	0	0	0	0	0	47.46
371	GGGTGAAGCGGGGAGGAGGAGGG	JN555585.1:86892	-	70	0	0	0	0	0	47.33
372	GCAGACCCCACTGGATCGCTTGG	JN555585.1:88844	-	65	0	0	0	0	0	47.15
373	GATGTTTGCCCCGGGACCCCCGG	JN555585.1:87202	+	70	1	0	0	0	0	48.14
374	ACGTCCCCGCCGAGCGACGTGGG	JN555585.1:86820	-	75	0	0	0	0	0	47.11
375	GATTGGCTATGGTCGACGTAGGG	JN555585.1:89647	-	50	2	0	0	0	0	49.09
376	AAGTCGTCCTCCGTGAGGCGAGG	JN555585.1:87535	-	65	6	0	0	0	0	53.07
377	GCGATCCAAGGAAGTGGCCCTGG	JN555585.1:87780	+	65	0	0	0	0	0	47.02
378	TGGAGCCCACCCACCCCCTCCGG	JN555585.1:89561	+	75	1	0	0	0	0	48
379	GGCCAAAAAGCCGGCGATGCGGG	JN555585.1:88004	-	65	0	0	0	0	0	47
380	GCGCCGCTCTGCGGTATTCGGGG	JN555585.1:86949	+	70	1	0	0	0	0	47.69
381	GGCTGCCGAATGTCCTGGGGGGG	JN555585.1:87510	-	70	1	0	0	0	0	47.61
382	AGCCGCCACCCAGGGTGAAGCGG	JN555585.1:86904	-	70	2	0	0	0	0	48.61
383	CGTGGTGGCCGTGGGCGAGAGGG	JN555585.1:86550	-	75	1	0	0	0	0	47.54
384	GCTGGAGGTGTAGTAGTTGCGGG	JN555585.1:88163	-	55	0	0	0	0	0	46.53
385	CTACCAGCACCTCGAGGTCATGG	JN555585.1:88644	+	60	1	0	0	0	0	47.5
386	TGAAGCGGGGAGGAGGAGGGGGG	JN555585.1:86889	-	70	0	0	0	0	0	46.42
387	CCCCCGGCCACGTCTGGGAACGG	JN555585.1:87345	+	75	0	0	0	0	0	46.19
388	GTCCCGGGGCAAACATCCAGGGG	JN555585.1:87196	-	65	0	0	0	0	0	46.19
389	CGCACTGCGCACAATGCCATAGG	JN555585.1:88700	-	60	0	0	0	0	0	46.11
390	TTGGCCTGCCGGGCCACGCGCGG	JN555585.1:88021	+	80	3	0	0	0	0	49.11
391	CGCGGACCCGGGCGTCTTGTCGG	JN555585.1:86609	-	75	0	0	0	0	0	46.03
392	CACATCGCCCTGGGGCGAGAGGG	JN555585.1:88051	+	70	3	0	0	0	0	48.99
393	GAAGCGCCTCCTGGAGGTGATGG	JN555585.1:89490	+	65	3	0	0	0	0	48.89
394	GGCCCCGGTTGGGGGACAGGAGG	JN555585.1:86484	+	80	2	0	0	0	0	47.88
395	GCAGATACCCATCCAGGAGCTGG	JN555585.1:88677	+	60	0	0	0	0	0	45.83
396	GACGCTGTCACACGCCTCCTCGG	JN555585.1:87063	+	65	1	0	0	0	0	46.81
397	CCTGTGTCTGGACGTTCCTCCGG	JN555585.1:87594	+	60	1	0	0	0	0	46.78
398	GATGACTCCCTGCAGATAGATGG	JN555585.1:87139	+	50	1	0	0	0	0	46.6
399	CGGAGTTCGTCTCGGACGACCGG	JN555585.1:86996	+	65	5	0	0	0	0	50.56
400	GGGGCTGCCGAATGTCCTGGGGG	JN555585.1:87512	-	70	1	0	0	0	0	46.54
401	ATCCAGTGGGGTCTGCAACCTGG	JN555585.1:88851	+	60	0	0	0	0	0	45.48
402	TGGTTTCCTCGCGGGCGCACCGG	JN555585.1:87480	-	70	0	0	0	0	0	45.46
403	GGGCTGCCGAATGTCCTGGGGGG	JN555585.1:87511	-	70	1	0	0	0	0	46.46
404	GACGTCGGCCGTCTGGGTACCGG	JN555585.1:86846	-	70	1	0	0	0	0	46.45
405	AGTGCCCGCCAAAACGCTTTAGG	JN555585.1:87954	-	55	0	0	0	0	0	45.43
406	CTGCGCCACGGACCACTGCTTGG	JN555585.1:89525	-	70	0	0	0	0	0	45.26
407	CCACATCGCCCTGGGGCGAGAGG	JN555585.1:88050	+	75	3	0	0	0	0	48.06
408	ACCCCATGACCTCGAGGTGCTGG	JN555585.1:88647	-	65	1	0	0	0	0	46
409	CTCCTCAAAGGAGGCCTCCCGGG	JN555585.1:87752	-	65	2	0	0	0	0	46.99
410	GAGGATGGCACTGACGTTGCTGG	JN555585.1:88241	-	60	0	0	0	0	0	44.79
411	TCGCGAGCACGAAGCCCAGCTGG	JN555585.1:87825	+	70	1	0	0	0	0	45.68
412	GCTGCGCTTAAAGTGGTTGAAGG	JN555585.1:89189	-	50	0	0	0	0	0	44.64
413	GCGCTCCCAGTGAAAGCGGCCGG	JN555585.1:89222	-	70	0	0	0	0	0	44.58
414	TACCAGCACCTCGAGGTCATGGG	JN555585.1:88645	+	55	1	0	0	0	0	45.52
415	GGCACTGACGTTGCTGGTGATGG	JN555585.1:88235	-	60	0	0	0	0	0	44.43
416	CGCTTCGACGGGAGAGGATGCGG	JN555585.1:86459	-	65	0	0	0	0	0	44.4
417	GCTTCAGGCAGGCCGTGTGCAGG	JN555585.1:89052	-	70	3	0	0	0	0	47.37
418	TCGCGCCGGCCGCTTTCACTGGG	JN555585.1:89217	+	70	0	0	0	0	0	44.36
419	CACGGCCTACCCCGTCCCCCTGG	JN555585.1:87369	+	80	2	0	0	0	0	46.35
420	CGTGGTGCGCGGGCGCCCCCAGG	JN555585.1:86700	+	90	1	0	0	0	0	45.35
421	TCTGCGGTATTCGGGGGGGAGGG	JN555585.1:86956	+	65	0	0	0	0	0	44.35
422	ACGTGGTGGCCGTGGGCGAGAGG	JN555585.1:86551	-	75	1	0	0	0	0	45.33
423	CTCGCCCTCGTACCGCGGCCGGG	JN555585.1:89255	-	80	0	0	0	0	0	44.27
424	GACACGCTTGGTTTCCTCGCGGG	JN555585.1:87488	-	60	0	0	0	0	0	44.1
425	GGCGGACCAGGGTGGAGGCTGGG	JN555585.1:89709	-	75	3	0	0	0	0	47.06
426	CTTGAATCGCCGGAGGGGGTGGG	JN555585.1:89570	-	65	0	0	0	0	0	44
427	GGAACCCCACGTCGCTCGGCGGG	JN555585.1:86815	+	75	0	0	0	0	0	44
428	GCAGCGCTGGGCCTCTTCGCCGG	JN555585.1:88469	-	75	0	0	0	0	0	43.99
429	TTTCCGTCAGGCCAAAATCCAGG	JN555585.1:87798	-	50	1	0	0	0	0	44.99
430	GCGTTTAACGACTCCGGCCCCGG	JN555585.1:88297	+	65	2	0	0	0	0	45.99
431	GCGTCGTCCCGGGCCACGGCGGG	JN555585.1:87307	-	85	2	0	0	0	0	45.95
432	CCGCGAACCCGCGCTCATGCTGG	JN555585.1:87447	+	75	1	0	0	0	0	44.87
433	TGCGTTCCAGTTCCTTTAGCAGG	JN555585.1:89457	-	50	0	0	0	0	0	43.8
434	TGTCGCTCGCCGACTTTCACGGG	JN555585.1:88604	+	60	2	0	0	0	0	45.8
435	CCGCTCTGCGGTATTCGGGGGGG	JN555585.1:86952	+	70	1	0	0	0	0	44.77
436	GATGCGGTAGGACGCGGACCCGG	JN555585.1:86621	-	70	0	0	0	0	0	43.69
437	ACAGGTCGATCAGCAACTTCTGG	JN555585.1:89610	-	50	0	0	0	0	0	43.65
438	CAGAAGGCGGACCAGGGTGGAGG	JN555585.1:89714	-	70	1	0	0	0	0	44.55
439	GTGCTTTCCGACAAGACGCCCGG	JN555585.1:86602	+	60	0	0	0	0	0	43.55
440	TGACGTTCTTCTCGCCGTCCAGG	JN555585.1:88551	-	60	2	0	0	0	0	45.47
441	CGAAGCCCAGCTGGTGATCCTGG	JN555585.1:87834	+	65	1	0	0	0	0	44.43
442	AACCGGGGCCCGCGCTTCGACGG	JN555585.1:86471	-	75	1	0	0	0	0	44.41
443	ATGCGGTAGGACGCGGACCCGGG	JN555585.1:86620	-	70	0	0	0	0	0	43.4
444	CGGGCCGTGCTCCGGATGAAGGG	JN555585.1:88438	+	70	1	0	0	0	0	44.4
445	ATCTGCGCCGAGGCGGCGGTGGG	JN555585.1:89344	-	75	4	0	0	0	0	47.39
446	GTCACCGCAACGAAGGGAGCGGG	JN555585.1:86743	-	65	1	0	0	0	0	44.38
447	GCGGGCGCCCCCAGGACCCGGGG	JN555585.1:86708	+	90	2	0	0	0	0	45.22
448	TTCCTTTAGCAGGAGCGTGTTGG	JN555585.1:89447	-	50	0	0	0	0	0	43.16
449	GGTGGGGACGTCGGCCGTCTGGG	JN555585.1:86852	-	75	2	0	0	0	0	45.13
450	GAAGGGAGCGGGGGATGCCGCGG	JN555585.1:86732	-	75	1	0	0	0	0	44.11
451	ATCGGAGCCGGCAGCGACGGCGG	JN555585.1:86770	+	75	2	0	0	0	0	45.1
452	GCGTGAGTTCCAGGGGGACGGGG	JN555585.1:87378	-	70	0	0	0	0	0	43.05
453	ACGAACTCCGCGGGGCCGACTGG	JN555585.1:86983	-	75	1	0	0	0	0	44.04
454	GCCGCGGCCCCCGGGTCCTGGGG	JN555585.1:86716	-	90	2	0	0	0	0	45.02
455	ATGTATGCGTTCGGCGGGACCGG	JN555585.1:87613	-	60	0	0	0	0	0	43
456	TGGGCATCAGCGCGACAAACTGG	JN555585.1:89325	-	60	0	0	0	0	0	42.99
457	GCACCTGCGGATCCGGACCCGGG	JN555585.1:87735	+	75	3	0	0	0	0	45.96
458	TCGCCCGCAACGGGGGCATCGGG	JN555585.1:88262	+	75	3	0	0	0	0	45.9
459	GGAGATGCAGCGCCTGTGTCTGG	JN555585.1:87582	+	65	1	0	0	0	0	43.79
460	AGCAACGCGCTGTGCGTTCGCGG	JN555585.1:89158	+	65	2	0	0	0	0	44.76
461	ACCCAGGGGGCGGCCATCGCCGG	JN555585.1:88786	+	80	0	0	0	0	0	42.74
462	CGACGGCGGGACCGCCGTCGTGG	JN555585.1:86784	+	85	7	0	0	0	0	49.71
463	TAGCCCGATGCCCCCGTTGCGGG	JN555585.1:88265	-	70	2	0	0	0	0	44.65
464	CGTTGCTGGTGATGGCCCGCAGG	JN555585.1:88227	-	70	0	0	0	0	0	42.64
465	TTTGTTCAGGTCCTGAAATTCGG	JN555585.1:89096	-	35	3	0	0	0	0	45.61
466	AGTCGTCCTCCGTGAGGCGAGGG	JN555585.1:87534	-	65	6	0	0	0	0	48.61
467	GAGCGCGGGTTCGCGGTTCACGG	JN555585.1:87440	-	70	1	0	0	0	0	43.6
468	CGAGATCTGCGCCGAGGCGGCGG	JN555585.1:89348	-	75	4	0	0	0	0	46.53
469	GTTGGGGGACAGGAGGCCGGCGG	JN555585.1:86491	+	75	1	0	0	0	0	43.44
470	GAGCAATGACACCGCGCCCCTGG	JN555585.1:87180	+	70	0	0	0	0	0	42.4
471	GTGCGCAGTGCGGCCACGACCGG	JN555585.1:88711	+	75	1	0	0	0	0	43.18
472	CCCCGGCCACGTCTGGGAACGGG	JN555585.1:87346	+	75	0	0	0	0	0	42.16
473	TCGGAGCCGGCAGCGACGGCGGG	JN555585.1:86771	+	80	4	0	0	0	0	46.13
474	CGTGGCCCGGGACGACGCGGAGG	JN555585.1:87312	+	85	1	0	0	0	0	43.11
475	CCTCCTCCCCGCTTCACCCTGGG	JN555585.1:86896	+	70	0	0	0	0	0	42.1
476	ATGTGACGCGGCTGGTCAACGGG	JN555585.1:87656	+	60	1	0	0	0	0	43.08
477	CGTGGACCAGAAGGCGGACCAGG	JN555585.1:89721	-	70	1	0	0	0	0	42.98
478	CTTGAGGGCGGGCATGACGCTGG	JN555585.1:88325	-	70	0	0	0	0	0	41.91
479	GACCCGGGAGGCCTCCTTTGAGG	JN555585.1:87750	+	70	2	0	0	0	0	43.84
480	CGGCGAGGACCCCCTTCATCCGG	JN555585.1:88449	-	70	1	0	0	0	0	42.81
481	AACCTGCGGTCCATGGGAATCGG	JN555585.1:89020	+	55	0	0	0	0	0	41.6
482	CCTCCTCGGACGTGTCCGGCGGG	JN555585.1:87077	+	75	2	0	0	0	0	43.58
483	GTGGCCCGGGACGACGCGGAGGG	JN555585.1:87313	+	80	1	0	0	0	0	42.5
484	AGGAGGAGGGGGGCCCCCAAGGG	JN555585.1:86879	-	75	2	0	0	0	0	43.5
485	CACGCCTCCTCGGACGTGTCCGG	JN555585.1:87073	+	70	4	0	0	0	0	45.4
486	GTCCATGGGAATCGGCATGCAGG	JN555585.1:89028	+	60	1	0	0	0	0	42.29
487	GGCCTGCCTGAAGCTGGGGCTGG	JN555585.1:89061	+	75	2	0	0	0	0	43.26
488	GGGCGTGAGTTCCAGGGGGACGG	JN555585.1:87380	-	70	0	0	0	0	0	41.16
489	CACCTCGAGGTCATGGGGTTCGG	JN555585.1:88651	+	60	1	0	0	0	0	42.16
490	CTCCGCGTCGTCCCGGGCCACGG	JN555585.1:87311	-	80	1	0	0	0	0	42.15
491	ATCTGGCCCGATGCGTCTCCAGG	JN555585.1:88883	+	65	0	0	0	0	0	41.12
492	GGGCATCGGGCTATGCGTGCAGG	JN555585.1:88275	+	70	1	0	0	0	0	42.11
493	CGAGTCATCCGAGTCGGAATCGG	JN555585.1:87023	-	55	5	0	0	0	0	45.95
494	GACGAAGGGGCTCCCGGTCGTGG	JN555585.1:88724	-	75	1	0	0	0	0	41.91
495	CAGCGTCATGCCCGCCCTCAAGG	JN555585.1:88326	+	70	0	0	0	0	0	40.86
496	GGCCCCAGCGCAGCCACCCAGGG	JN555585.1:86512	+	80	1	0	0	0	0	41.85
497	GCCCGAGAACGCGGAGGCCGTGG	JN555585.1:87399	+	80	1	0	0	0	0	41.82
498	AGTCGTAATGGTCCAGAGCCTGG	JN555585.1:87858	-	55	2	0	0	0	0	42.6
499	TCCCGTCGAAGCGCGGGCCCCGG	JN555585.1:86469	+	80	1	0	0	0	0	41.51
500	GCCGGGGCCCCTCTCGCCCACGG	JN555585.1:86542	+	85	1	0	0	0	0	41.46
501	GGGTGGGTGGGCTCCAGGCACGG	JN555585.1:89554	-	75	2	0	0	0	0	42.44
502	GGGGTTTACCAGGTAGCAGCTGG	JN555585.1:88181	-	60	2	0	0	0	0	42.31
503	CGGCGATGCGGGTGTACATCTGG	JN555585.1:87993	-	65	1	0	0	0	0	41.22
504	ACTCGCCCTCGTACCGCGGCCGG	JN555585.1:89256	-	75	0	0	0	0	0	40.15
505	TGCCCGTTCCCAGACGTGGCCGG	JN555585.1:87348	-	70	0	0	0	0	0	40.14
506	GGGGGCTGCCGAATGTCCTGGGG	JN555585.1:87513	-	70	1	0	0	0	0	41.05
507	AAGCCCCTCCGCGTCGTCCCGGG	JN555585.1:87317	-	75	2	0	0	0	0	41.96
508	ACCGCACACGCTGGTCGAGCGGG	JN555585.1:87897	+	70	0	0	0	0	0	39.9
509	GGACCAGGGTGGAGGCTGGGAGG	JN555585.1:89706	-	75	3	0	0	0	0	42.88
510	GCCCCCGTTGCGGGCGAGGATGG	JN555585.1:88256	-	80	2	0	0	0	0	41.72
511	TGGGGCGAGAGGGGTCGTGGTGG	JN555585.1:88061	+	75	0	0	0	0	0	39.7
512	ACCACGACCCCTCTCGCCCCAGG	JN555585.1:88059	-	75	0	0	0	0	0	39.69
513	GTCCCCAGGTTCAGCATGGCGGG	JN555585.1:88141	-	65	0	0	0	0	0	39.63
514	TCCAGGCAGACGTTTGACTTTGG	JN555585.1:88900	+	50	1	0	0	0	0	40.49
515	GGCGTGAGTTCCAGGGGGACGGG	JN555585.1:87379	-	70	0	0	0	0	0	39.47
516	CGTCGGTGTGCCACGGCTCCAGG	JN555585.1:88413	-	75	1	0	0	0	0	40.46
517	AATGGTCCAGAGCCTGGGCCAGG	JN555585.1:87852	-	65	4	0	0	0	0	43.37
518	CATACATGCCCTATTATCTCAGG	JN555585.1:87629	+	40	0	0	0	0	0	39.33
519	AAAATCCAGGGCCACTTCCTTGG	JN555585.1:87785	-	50	0	0	0	0	0	39.31
520	CAACCTGGGAAGCGTGAATCTGG	JN555585.1:88866	+	55	0	0	0	0	0	39.2
521	AAAGAGAGCGCGCGTCCGACCGG	JN555585.1:88378	+	65	0	0	0	0	0	39.2
522	GGTCGAGCGGGGGCTGCAATCGG	JN555585.1:87909	+	70	0	0	0	0	0	39.11
523	TCGTACCGCGGCCGGGCGTCCGG	JN555585.1:89248	-	80	3	0	0	0	0	42.06
524	GAGTTTTACCTAAAGCGTTTTGG	JN555585.1:87946	+	35	0	0	0	0	0	39.02
525	GATCTGCGCCGAGGCGGCGGTGG	JN555585.1:89345	-	80	4	0	0	0	0	42.99
526	CGATGCCCCCGTTGCGGGCGAGG	JN555585.1:88260	-	80	3	0	0	0	0	41.96
527	GGCCCGGCAGGCCAAAAAGCCGG	JN555585.1:88013	-	70	3	0	0	0	0	41.87
528	GTTTAGCGGGAAGCGCCTCCTGG	JN555585.1:89481	+	65	2	0	0	0	0	40.82
529	CAAAGGAGGCCTCCCGGGTCCGG	JN555585.1:87747	-	70	5	0	0	0	0	43.8
530	CAAGCAGTGGTCCGTGGCGCAGG	JN555585.1:89526	+	70	0	0	0	0	0	38.76
531	CGGGGGTCGACGGTACGATCTGG	JN555585.1:88122	-	70	0	0	0	0	0	38.65
532	AAAGCCCCTCCGCGTCGTCCCGG	JN555585.1:87318	-	70	2	0	0	0	0	40.61
533	GGCCCCGGCGGCCTCCCCCTGGG	JN555585.1:86528	-	90	0	0	0	0	0	38.6
534	TCCAGTGGGGTCTGCAACCTGGG	JN555585.1:88852	+	60	0	0	0	0	0	38.45
535	CCCTGGGGCGAGAGGGGTCGTGG	JN555585.1:88058	+	80	1	0	0	0	0	39.39
536	GCCGCGGGTGCACTGGGGCGTGG	JN555585.1:88991	-	85	0	0	0	0	0	38.39
537	CCTCAAGGTCCTTGACTCGCTGG	JN555585.1:88341	+	60	3	0	0	0	0	41.38
538	GACCGGCGCGTGCGTGTACCTGG	JN555585.1:88395	+	75	0	0	0	0	0	38.33
539	GCAAGACCAGCGCCGGCCTCTGG	JN555585.1:87277	-	75	1	0	0	0	0	39.15
540	ACATACTCCCTGAGATAATAGGG	JN555585.1:87637	-	35	1	0	0	0	0	39.01
541	CCAGCTGGTGATCCTGGCCCAGG	JN555585.1:87840	+	70	1	0	0	0	0	39.01
542	CACCCAGGGGGAGGCCGCCGGGG	JN555585.1:86526	+	85	0	0	0	0	0	37.93
543	ATGTCGCTCGCCGACTTTCACGG	JN555585.1:88603	+	55	2	0	0	0	0	39.8
544	TGCACCTGCGGATCCGGACCCGG	JN555585.1:87734	+	70	3	0	0	0	0	40.68
545	GCCGCCACCCAGGGTGAAGCGGG	JN555585.1:86903	-	75	2	0	0	0	0	39.67
546	GCTCGCCTTTACCGCATCCTGGG	JN555585.1:87703	+	60	1	0	0	0	0	38.61
547	CCGACGCCAGAGGCCGGCGCTGG	JN555585.1:87271	+	85	1	0	0	0	0	38.6
548	GGCGCATGCCGCGCGTGGCCCGG	JN555585.1:88029	-	85	0	0	0	0	0	37.59
549	GGTGAAGCGGGGAGGAGGAGGGG	JN555585.1:86891	-	70	0	0	0	0	0	37.55
550	GGCCCCCAAGGGCCTCGGTGGGG	JN555585.1:86868	-	80	2	0	0	0	0	39.54
551	GGTGGGTGGGCTCCAGGCACGGG	JN555585.1:89553	-	75	2	0	0	0	0	39.34
552	CGGCCTCCTGTCCCCCAACCGGG	JN555585.1:86487	-	75	1	0	0	0	0	38.27
553	ACCCGCCGCGTCTGTTGAAATGG	JN555585.1:86424	+	60	0	0	0	0	0	37.25
554	CGCTCGGCGGGGACGTCTACCGG	JN555585.1:86827	+	75	1	0	0	0	0	38.11
555	TCATGCTGGAGTACTTTTGCCGG	JN555585.1:87461	+	45	0	0	0	0	0	37.08
556	CTGGCGCGGAGGGGGTTTGTCGG	JN555585.1:89857	-	70	0	0	0	0	0	37.06
557	GACCACCGGCGTCGGCGCCCGGG	JN555585.1:87225	-	85	2	0	0	0	0	38.98
558	GCCGGCGATGGCCGCCCCCTGGG	JN555585.1:88787	-	85	1	0	0	0	0	37.93
559	GTCCCGGGCCACGGCGGGATCGG	JN555585.1:87302	-	80	0	0	0	0	0	36.62
560	GAGGAGGAGGGGGGCCCCCAAGG	JN555585.1:86880	-	80	2	0	0	0	0	38.48
561	GCTGATGCCCACCGCCGCCTCGG	JN555585.1:89337	+	75	0	0	0	0	0	36.46
562	TCCTCCTCCCCGCTTCACCCTGG	JN555585.1:86895	+	70	0	0	0	0	0	36.28
563	GGGGCCCCCAAGGGCCTCGGTGG	JN555585.1:86870	-	85	1	0	0	0	0	37.27
564	ACGTCCCCACCGAGGCCCTTGGG	JN555585.1:86864	+	70	0	0	0	0	0	36.1
565	CGCTCGCCTTTACCGCATCCTGG	JN555585.1:87702	+	65	1	0	0	0	0	37.06
566	GACCCCCGCCATGCTGAACCTGG	JN555585.1:88137	+	70	0	0	0	0	0	36.01
567	GGGTCCCGGGGCAAACATCCAGG	JN555585.1:87198	-	70	0	0	0	0	0	35.87
568	TTCTGGTGCACCTGCGGATCCGG	JN555585.1:87728	+	60	1	0	0	0	0	36.84
569	TGGTGGCCTGGGGGTTTACCAGG	JN555585.1:88191	-	65	2	0	0	0	0	37.83
570	GCGCCCCTGGATGTTTGCCCCGG	JN555585.1:87193	+	70	0	0	0	0	0	35.75
571	GCCCGTTCCCAGACGTGGCCGGG	JN555585.1:87347	-	75	0	0	0	0	0	35.71
572	GGCAGTACACGTGGTGGCCGTGG	JN555585.1:86559	-	70	2	0	0	0	0	37.64
573	CAAGCGCCTGATTCGCCACCTGG	JN555585.1:88533	+	65	1	0	0	0	0	36.55
574	GCGACCAACAGCGGGGTCTTTGG	JN555585.1:89794	+	65	1	0	0	0	0	36.47
575	CGGGGGATGCCGCGGCCCCCGGG	JN555585.1:86724	-	90	0	0	0	0	0	35.46
576	TGTCCTGGGGGGGACACGCTTGG	JN555585.1:87500	-	70	0	0	0	0	0	35.28
577	CAGCGCAGCCACCCAGGGGGAGG	JN555585.1:86517	+	80	1	0	0	0	0	36.21
578	CGTGTCCCCCCCAGGACATTCGG	JN555585.1:87505	+	65	3	0	0	0	0	38.16
579	GCGGGCCGTGCTCCGGATGAAGG	JN555585.1:88437	+	75	1	0	0	0	0	36.05
580	CACGCTCCTGCTAAAGGAACTGG	JN555585.1:89451	+	55	1	0	0	0	0	36.02
581	CACACGGCCTGCCTGAAGCTGGG	JN555585.1:89056	+	65	3	0	0	0	0	37.97
582	TGCGGTATTCGGGGGGGAGGGGG	JN555585.1:86958	+	70	0	0	0	0	0	34.95
583	CACGCGCCGACGCCAGAGGCCGG	JN555585.1:87265	+	80	0	0	0	0	0	34.95
584	GCAACGCGCTGTGCGTTCGCGGG	JN555585.1:89159	+	70	2	0	0	0	0	36.91
585	GAATCAGGCGCTTGAAAAACAGG	JN555585.1:88524	-	45	1	0	0	0	0	35.88
586	GTCGTTGCCGCGGGTGCACTGGG	JN555585.1:88997	-	70	0	0	0	0	0	34.62
587	GGAGGGGGTGGGTGGGCTCCAGG	JN555585.1:89559	-	80	1	0	0	0	0	35.45
588	CCGGTTGGGGGACAGGAGGCCGG	JN555585.1:86488	+	75	1	0	0	0	0	35.38
589	GACGCTGGCGGTCCCGGGGCCGG	JN555585.1:88310	-	85	2	0	0	0	0	36.36
590	GGACGCCCGGCCGCGGTACGAGG	JN555585.1:89250	+	85	1	0	0	0	0	35.16
591	TGCCCCGGGACCCCCGGCCCGGG	JN555585.1:87208	+	90	3	0	0	0	0	37.09
592	GAGGCCGTGGCGCGCTTTCTGGG	JN555585.1:87412	+	70	0	0	0	0	0	34
593	CGAAGCGCGGGCCCCGGTTGGGG	JN555585.1:86475	+	80	1	0	0	0	0	34.93
594	TATAAGCGCGGACTAAAAACAGG	JN555585.1:89746	+	40	3	0	0	0	0	36.92
595	TGCTGAACAGGTTGGTGAACAGG	JN555585.1:89394	-	50	0	0	0	0	0	33.9
596	GGGGGGCTGCCGAATGTCCTGGG	JN555585.1:87514	-	70	2	0	0	0	0	35.87
597	TCGACGGGAGAGGATGCGGCTGG	JN555585.1:86455	-	70	1	0	0	0	0	34.71
598	GCGAACGCACAGCGCGTTGCTGG	JN555585.1:89156	-	70	3	0	0	0	0	36.69
599	TGAAGATATTGTCGCAGCGCTGG	JN555585.1:88482	-	50	0	0	0	0	0	33.69
600	TCTTGAATCGCCGGAGGGGGTGG	JN555585.1:89571	-	65	0	0	0	0	0	33.67
601	GCGGGCCCCGGTTGGGGGACAGG	JN555585.1:86481	+	85	2	0	0	0	0	35.66
602	CGCCGCCTCGGCGCAGATCTCGG	JN555585.1:89349	+	75	4	0	0	0	0	37.47
603	CGGCCGATCCCGCCGTGGCCCGG	JN555585.1:87299	+	85	2	0	0	0	0	35.46
604	CGCGGGCGCCCCCAGGACCCGGG	JN555585.1:86707	+	90	1	0	0	0	0	34.35
605	GGCGCAGCGTCTCGCCGTCCCGG	JN555585.1:89424	-	80	2	0	0	0	0	35.3
606	GTCGAAGCGCGGGCCCCGGTTGG	JN555585.1:86473	+	80	1	0	0	0	0	33.74
607	TCGCCGGCTTTTTGGCCTGCCGG	JN555585.1:88010	+	65	1	0	0	0	0	33.15
608	GTGAAGCGGGGAGGAGGAGGGGG	JN555585.1:86890	-	70	0	0	0	0	0	32.14
609	GAATCGCCGGAGGGGGTGGGTGG	JN555585.1:89567	-	75	0	0	0	0	0	31.99
610	GGCGGTCCCGCCGTCGCTGCCGG	JN555585.1:86777	-	85	2	0	0	0	0	33.89
611	CACATACTCCCTGAGATAATAGG	JN555585.1:87638	-	40	0	0	0	0	0	31.89
612	GCCACGGCCTCCGCGTTCTCGGG	JN555585.1:87400	-	75	1	0	0	0	0	32.81
613	AGGGTGAAGCGGGGAGGAGGAGG	JN555585.1:86893	-	70	0	0	0	0	0	31.73
614	ATCGCGCCGGCCGCTTTCACTGG	JN555585.1:89216	+	70	0	0	0	0	0	31.72
615	CTGCGGTATTCGGGGGGGAGGGG	JN555585.1:86957	+	70	0	0	0	0	0	31.46
616	GGTGGCTGCGCTGGGGCCGCCGG	JN555585.1:86507	-	85	0	0	0	0	0	31.42
617	CTCGCCCGCAACGGGGGCATCGG	JN555585.1:88261	+	75	3	0	0	0	0	34.21
618	AGGCGGACCAGGGTGGAGGCTGG	JN555585.1:89710	-	75	3	0	0	0	0	34.1
619	GACGTCCCCACCGAGGCCCTTGG	JN555585.1:86863	+	75	0	0	0	0	0	30.88
620	TGTCGTTGCCGCGGGTGCACTGG	JN555585.1:88998	-	70	0	0	0	0	0	30.74
621	TCCTTTAGCAGGAGCGTGTTGGG	JN555585.1:89446	-	50	0	0	0	0	0	30.51
622	TGCTGGTGTCCCGGTCGAACAGG	JN555585.1:88581	-	65	1	0	0	0	0	31.46
623	CCCCCAGGACCCGGGGGCCGCGG	JN555585.1:86715	+	90	3	0	0	0	0	33.34
624	GGCGCAGGCGCTCCCGTGCCTGG	JN555585.1:89541	+	85	1	0	0	0	0	31.12
625	CGCCTCACGGAGGACGACTTTGG	JN555585.1:87538	+	65	6	0	0	0	0	36.07
626	GGCATGACGCTGGCGGTCCCGGG	JN555585.1:88315	-	75	1	0	0	0	0	31.07
627	CTCTGCGGTATTCGGGGGGGAGG	JN555585.1:86955	+	70	0	0	0	0	0	29.81
628	AGAGGATGCGGCTGGGCGGCTGG	JN555585.1:86447	-	75	2	0	0	0	0	31.77
629	GCCGTGGGCGAGAGGGGCCCCGG	JN555585.1:86543	-	85	1	0	0	0	0	30.6
630	AGGGGGGCCCCCAAGGGCCTCGG	JN555585.1:86873	-	80	3	0	0	0	0	32.46
631	CGTTCTCGGGCGTGAGTTCCAGG	JN555585.1:87387	-	65	0	0	0	0	0	29.26
632	GCCTCACGGAGGACGACTTTGGG	JN555585.1:87539	+	60	6	0	0	0	0	35.09
633	GGCATGCGCCACATCGCCCTGGG	JN555585.1:88042	+	70	0	0	0	0	0	28.93
634	TTACCGCATCCTGGGGGTTCTGG	JN555585.1:87711	+	60	0	0	0	0	0	28.61
635	CCAGGCAGACGTTTGACTTTGGG	JN555585.1:88901	+	50	1	0	0	0	0	29.54
636	GTGCCATCCTCGCCCGCAACGGG	JN555585.1:88253	+	70	0	0	0	0	0	28.45
637	TCGAAGCGCGGGCCCCGGTTGGG	JN555585.1:86474	+	75	1	0	0	0	0	29.12
638	GGCCGATCCCGCCGTGGCCCGGG	JN555585.1:87300	+	85	1	0	0	0	0	29.02
639	GGGACCGCCGTCGTGGCATTCGG	JN555585.1:86791	+	70	1	0	0	0	0	28.93
640	CCTGAAGCTGGGGCTGGATCTGG	JN555585.1:89067	+	65	0	0	0	0	0	27.73
641	CGGTGGGGACGTCGGCCGTCTGG	JN555585.1:86853	-	80	2	0	0	0	0	29.56
642	CATGCCGCGCGTGGCCCGGCAGG	JN555585.1:88025	-	85	1	0	0	0	0	28.5
643	GGACGACGCGGAGGGGCTTTCGG	JN555585.1:87321	+	70	2	0	0	0	0	29.43
644	TCGCCTTGTTTGTGGTGGCCTGG	JN555585.1:88203	-	60	0	0	0	0	0	26.46
645	TTCGGACCCCCGGCCACGTCTGG	JN555585.1:87339	+	75	2	0	0	0	0	28.45
646	CGCCTTGTTTGTGGTGGCCTGGG	JN555585.1:88202	-	60	0	0	0	0	0	25.94
647	CGGCGCCGCTCTGCGGTATTCGG	JN555585.1:86947	+	70	1	0	0	0	0	26.93
648	GGACCGCCGTCGTGGCATTCGGG	JN555585.1:86792	+	70	1	0	0	0	0	26.71
649	CGGCATGCGCCACATCGCCCTGG	JN555585.1:88041	+	75	0	0	0	0	0	25.66
650	CTCCACCCTGGTCCGCCTTCTGG	JN555585.1:89715	+	70	1	0	0	0	0	26.46
651	GGTGATCCTGGCCCAGGCTCTGG	JN555585.1:87846	+	70	2	0	0	0	0	27.45
652	GCGGCTCCGCGACGCCGTGCAGG	JN555585.1:88923	+	85	2	0	0	0	0	27.45
653	CGGCCCCAGCGCAGCCACCCAGG	JN555585.1:86511	+	85	1	0	0	0	0	26.28
654	TTGCCCCGGGACCCCCGGCCCGG	JN555585.1:87207	+	85	3	0	0	0	0	26.81
655	AAGGAAGTGGCCCTGGATTTTGG	JN555585.1:87787	+	50	0	0	0	0	0	23.79
656	TGCCGCGGCCCCCGGGTCCTGGG	JN555585.1:86717	-	85	1	0	0	0	0	24.78
657	GCCACCCAGGGGGAGGCCGCCGG	JN555585.1:86524	+	85	0	0	0	0	0	23.46
658	AGCCGGCGATGGCCGCCCCCTGG	JN555585.1:88788	-	85	2	0	0	0	0	25.43
659	ACCGGCGTCGGCGCCCGGGCCGG	JN555585.1:87221	-	90	3	0	0	0	0	26.13
660	GCGCGGGCGCCCCCAGGACCCGG	JN555585.1:86706	+	90	2	0	0	0	0	24.81
661	AGGGGGGCTGCCGAATGTCCTGG	JN555585.1:87515	-	70	2	0	0	0	0	24.79
662	GGACCACCGGCGTCGGCGCCCGG	JN555585.1:87226	-	85	2	0	0	0	0	24.51
663	GGTAAAACTCCTCATACTTCAGG	JN555585.1:87933	-	40	0	0	0	0	0	21.87
664	GGCGCCGCTCTGCGGTATTCGGG	JN555585.1:86948	+	70	1	0	0	0	0	22.83
665	CGCCGGCTTTTTGGCCTGCCGGG	JN555585.1:88011	+	70	1	0	0	0	0	21.65
666	GCACACGGCCTGCCTGAAGCTGG	JN555585.1:89055	+	70	3	0	0	0	0	23.12
667	TCTGGAGTCTGCCGAATTTCAGG	JN555585.1:89085	+	50	0	0	0	0	0	19.98
668	CCACCCAGGGGGAGGCCGCCGGG	JN555585.1:86525	+	85	0	0	0	0	0	19.67
669	TCCCCCTGGGTGGCTGCGCTGGG	JN555585.1:86515	-	75	1	0	0	0	0	20.12
670	CACCCGCATCGCCGGCTTTTTGG	JN555585.1:88002	+	65	0	0	0	0	0	19.02
671	GCGGGGGATGCCGCGGCCCCCGG	JN555585.1:86725	-	90	2	0	0	0	0	20.54
672	CTTTCACTGGGAGCGCTTTCCGG	JN555585.1:89229	+	55	0	0	0	0	0	17.78
673	ATGCCGCGGCCCCCGGGTCCTGG	JN555585.1:86718	-	85	1	0	0	0	0	16.51
674	CTCCCCCTGGGTGGCTGCGCTGG	JN555585.1:86516	-	80	1	0	0	0	0	13.17
675	GGAGGCCGTGGCGCGCTTTCTGG	JN555585.1:87411	+	75	0	0	0	0	0	11.27
676	TCACCGCAACGAAGGGAGCGGGG	JN555585.1:86742	-	65	1	0	0	0	1	60.35
677	GTGGGCGAGAGGGGCCCCGGCGG	JN555585.1:86540	-	85	0	0	0	0	1	53.65
678	GATGTGGCGCATGCCGCGCGTGG	JN555585.1:88034	-	75	1	0	0	0	1	51.24
679	CGGAGGGGCTTTCGGACCCCCGG	JN555585.1:87329	+	75	4	0	0	0	1	52.34
680	CGCCGTCCAGGTGGCGAATCAGG	JN555585.1:88539	-	70	1	0	0	0	1	32.26
681	GGGCATGACGCTGGCGGTCCCGG	JN555585.1:88316	-	75	1	0	0	0	1	24.76
682	CGCCACGGCCTCCGCGTTCTCGG	JN555585.1:87401	-	75	1	0	0	0	1	19.36
683	GCGCAGCGTCTCGCCGTCCCGGG	JN555585.1:89423	-	80	2	0	0	1	0	47.83
684	GCGGCGCCGTGTGTCGCGACAGG	JN555585.1:86933	-	80	2	0	0	0	2	47.88
685	GCCTCTGGCGTCGGCGCGTGTGG	JN555585.1:87262	-	80	0	0	0	0	2	41.05
